# Supplementary material for: Meat Analogues: Relating Structure to Texture and Sensory Perception
Source: Foods. 2022 Jul 26;11(15):2227. doi: 10.3390/foods11152227 (PMC9367794; doi:10.3390/foods11152227)
Supplement: Supplementary file 1 [file foods-11-02227-s001.zip]

Archive with 1 entries (1 files):
- foods-1801330-supplementary.pdf
